# Supplementary material for: Taurochenodeoxycholic acid promotes abdominal fat deposition by modulating the crosstalk between bile acid metabolism and intestinal microbiota in broilers
Source: J Anim Sci Biotechnol. 2025 Oct 30;16:143. doi: 10.1186/s40104-025-01280-z (PMC12574242; doi:10.1186/s40104-025-01280-z)
Supplement: Supplementary file 1 — Additional file 1. The detailed information regarding the 16S rRNA sequencing data processing. [file 40104_2025_1280_MOESM1_ESM.xlsx]

## Sheet: seqs_process_stat
SampleID	Input	Filtered	Denoised	Merged	Non-chimeric	Non-singleton
D28_N2	116813	108185	104563	84885	68452	68348
D28_N3	121228	113051	108816	84894	68613	68466
D28_N4	114371	106913	103584	84892	70421	70313
D28_N5	124706	116764	113162	92701	73863	73658
D28_N6	103076	95367	92263	74371	61654	61541
D28_N7	92331	86010	83205	68139	55241	55088
D28_N8	100186	93600	89856	70839	56585	56448
D28_N9	107635	100479	97547	81079	64377	64178
D28_T1	108769	100770	97221	79816	66597	66483
D28_T2	102041	94989	92161	75851	62164	62011
D28_T6	110696	102556	98453	78170	62460	62276
D28_T7	113908	106174	103426	89360	76612	76515
D28_T8	108981	101457	98459	83408	70472	70360
D28_T9	110784	102299	99115	80711	66016	65917
total	1535525	1428614	1381831	1129116	923527	921602
